# Supplementary material for: Effects on Rumen Microbial Population and Serum Biochemical Responses to Guanidinoacetic Acid, Ampelopsis grossedentata Flavonoids, and 5,6-Dimethylbenzimidazole Plus Cobalt in Lanping Black-Boned Sheep
Source: Animals (Basel). 2025 Nov 26;15(23):3414. doi: 10.3390/ani15233414 (PMC12691208; doi:10.3390/ani15233414)
Supplement: Supplementary file 1 [file animals-15-03414-s001.zip]

Archive with 1 entries (1 files):
- animals-3988249-supplementary.xlsx
