# Supplementary material for: Effects on Rumen Microbial Population and Serum Biochemical Responses to Guanidinoacetic Acid, Ampelopsis grossedentata Flavonoids, and 5,6-Dimethylbenzimidazole Plus Cobalt in Lanping Black-Boned Sheep
Source: Animals (Basel). 2025 Nov 26;15(23):3414. doi: 10.3390/ani15233414 (PMC12691208; doi:10.3390/ani15233414)
Supplement: Supplementary file 1 [file animals-15-03414-s001.zip › animals-3988249-supplementary.xlsx]

## Sheet: Table S1. 
Item		Control	AGF	GAA	5,6-DMB+Co
phylum level	Firmicutes	59.1006 ± 5.45	52.0048 ± 5.97	56.2796 ± 2.12	53.2532 ± 4.37
	Bacteroidota	32.7312 ± 3.39	35.8635 ± 5.46	35.6801 ± 3.55	35.8578 ± 4.51
	Verrucomicrobiota	1.2949 ± 0.79	3.0986 ± 1.01	1.5732 ± 0.58	4.4846 ± 1.65
	Synergistota	2.6719 ± 0.92	2.0410 ± 1.50	1.5190 ± 1.99	1.8309 ± 2.80
	Proteobacteria	1.4461 ± 1.02	2.3243 ± 1.28	1.7027 ± 0.58	1.3504 ± 0.62
	Desulfobacterota	1.0096 ± 0.26	1.3030 ± 0.50	1.0470 ± 0.16	1.0005 ± 0.24
	Cyanobacteria	0.4576 ± 0.30	1.7085 ± 0.79	0.9327 ± 0.34	0.8113 ± 0.60
	Patescibacteria	0.4416 ± 0.17	0.6738 ± 0.52	0.4768 ± 0.25	0.6887 ± 0.67
	Spirochaetota	0.2369 ± 0.13	0.4004 ± 0.20	0.3045 ± 0.20	0.2520 ± 0.12
	Actinobacteriota	0.3177 ± 0.06	0.2481 ± 0.17	0.2730 ± 0.16	0.2637 ± 0.15
	Others	0.2745 ± 0.17	0.3263 ± 0.09	0.2091 ± 0.07	0.2054 ± 0.10
	Unassigned	0.0174 ± 0.01	0.0076 ± 0.01	0.0023 ± 0.01	0.0015 ± 0.01
family level	Selenomonadaceae	26.8564 ± 4.87	23.5037 ± 12.73	18.7689 ± 8.33	22.0955 ± 5.11
	Prevotellaceae	18.4341 ± 3.58	21.3222 ± 3.17	15.7308 ± 2.40	18.2430 ± 2.78
	Rikenellaceae	8.5661 ± 2.08	7.6381 ± 1.99	10.9609 ± 2.17	11.6456 ± 2.78
	Lachnospiraceae	9.1243 ± 2.00	8.1689 ± 3.01	10.0405 ± 1.75	8.0585 ± 2.05
	Christensenellaceae	7.3563 ± 3.25	4.2536 ± 1.26	6.4012 ± 1.13	5.4375 ± 2.37
	uncultured_rumen_bacterium	2.6685 ± 0.97	6.4118 ± 1.57	4.3613 ± 1.01	6.9617 ± 2.21
	Oscillospiraceae	4.2070 ± 0.93	3.6368 ± 0.92	4.6201 ± 1.53	4.3296 ± 0.92
	Ruminococcaceae	2.3744 ± 0.54	1.9514 ± 0.59	2.4403 ± 0.55	2.4231 ± 1.19
	Synergistaceae	2.6526 ± 0.92	2.1393 ± 1.51	1.6673 ± 1.99	1.7700 ± 2.08
	F082	1.6336 ± 0.69	1.4319 ± 0.48	1.4909 ± 0.51	1.8187 ± 0.44
	Others	15.9341 ± 2.79	19.1413 ± 4.63	23.1696 ± 6.57	16.7602 ± 1.13
	Unclassified	0.1749 ± 0.07	0.3936 ± 0.16	0.3459 ± 0.12	0.4649 ± 0.15
	Unassigned	0.0176 ± 0.01	0.0074 ± 0.01	0.0023 ± 0.01	0.0017 ± 0.01
genus level	Quinella	24.2912 ± 4.12	19.9803 ± 11.15	15.0552 ± 8.17	18.8263 ± 4.97
	Prevotella	13.4487 ± 2.95	15.8497 ± 2.81	12.1831 ± 2.50	13.0457 ± 1.66
	uncultured_rumen_bacterium	8.4305 ± 1.40	12.8548 ± 3.15	12.4164 ± 3.90	13.0631 ± 2.08
	Rikenellaceae_RC9_gut_group	8.4786 ± 2.06	7.5845 ± 1.98	10.8431 ± 2.12	11.6053 ± 2.78
	Christensenellaceae_R_7_group	7.3234 ± 3.25	4.2388 ± 1.26	6.3727 ± 1.13	5.4096 ± 2.37
	Prevotellaceae_UCG_003	2.1830 ± 0.59	2.9026 ± 1.07	1.5623 ± 0.30	2.8411 ± 1.28
	NK4A214_group	2.3098 ± 0.60	1.6489 ± 0.43	2.1293 ± 0.47	2.1517 ± 0.49
	Fretibacterium	2.6256 ± 0.92	2.1200 ± 1.51	1.6522 ± 1.99	1.7544 ± 2.08
	unclassified_Selenomonadaceae	1.5779 ± 0.82	2.3888 ± 1.88	2.0184 ± 1.39	2.0315 ± 1.18
	Ruminococcus	1.7293 ± 0.48	1.3858 ± 0.59	1.7967 ± 0.46	1.8527 ± 1.01
	Others	27.3841 ± 2.46	28.5895 ± 6.83	33.5467 ± 6.85	26.9201 ± 2.84
	Unclassified	0.2002 ± 0.09	0.4488 ± 0.16	0.4213 ± 0.21	0.4967 ± 0.15
	Unassigned	0.0176 ± 0.01	0.0074 ± 0.01	0.0023 ± 0.01	0.0017 ± 0.01
